# Supplementary material for: Mapping and Candidate Gene Analysis of an All-Stage Stem Rust Resistance Gene in Durum Wheat Landrace PI 94701
Source: Plants (Basel). 2024 Aug 8;13(16):2197. doi: 10.3390/plants13162197 (PMC11359134; doi:10.3390/plants13162197)
Supplement: Supplementary file 1 [file plants-13-02197-s001.zip]

Archive with 1 entries (1 files):
- plants-3112984-supplementary.pdf
